# Supplementary material for: Soluble E-cadherin-CXCL1-CXCR2 axis as a therapeutic vulnerability in inflammatory breast cancer brain metastasis
Source: Neuro Oncol. 2026 Jan 23;28(5):1220–36. doi: 10.1093/neuonc/noag012 (PMC13158929; doi:10.1093/neuonc/noag012)
Supplement: noag012_Supplementary_Data [file noag012_supplementary_data.zip]

Archive with 2 entries (2 files):
- SI Figures and Tables.docx
- SI Methods.docx
